# Supplementary material for: Measurement and evaluation of low-carbon tourism development on islands: A case study in Changdao, China
Source: PLoS One. 2025 Jan 13;20(1):e0312490. doi: 10.1371/journal.pone.0312490 (PMC11729940; doi:10.1371/journal.pone.0312490)
Supplement: S2 Data — (ZIP) [file pone.0312490.s002.zip]

Archive with 5 entries (5 files):
- Rating Form-Driving.xlsx
- Rating Form-Impact.xlsx
- Rating Form-Pressure.xlsx
- Rating Form-Response.xlsx
- Rating Form-State.xlsx
