# Supplementary material for: Measurement and evaluation of low-carbon tourism development on islands: A case study in Changdao, China
Source: PLoS One. 2025 Jan 13;20(1):e0312490. doi: 10.1371/journal.pone.0312490 (PMC11729940; doi:10.1371/journal.pone.0312490)
Supplement: S2 Data — (ZIP) [file pone.0312490.s002.zip › Rating Form-Driving.xlsx]

## Sheet: Sheet1
Driving(C1)	Percentage of tertiary industry (%)	GDP per capita (RMB/person)	Resident disposable income per capita (RMB)	Resident consumption expenditure per capita (RMB)	Population size (People)	Natural population growth rate (‰)	Urbanization level (%)	Businesses in the accommodation and catering industry (Unit)	National A-class scenic spots (Unit)	Forest coverage (%)	Coastline length (km)	CO2 absorption (ton)	Periods of suitable tourist temperatures (day)	Tourist numbers (10,000 people)	Number of people hosted on sea excursions (10,000 people)	Electricity consumption (10,000 kWh)	Road passenger traffic (10,000 visitors)	Marine passenger traffic (10,000 visitors)	Road passenger traffic turnover (10,000 visitors km)	Marine passenger traffic turnover (10,000 visitors km)	Average daily star hotel bed occupancy (Unit)	Average daily star fisherman’s family home hotel bed occupancy (Unit)	Number of tourists on sightseeing tours (People)	Number of visitors on leisure holidays (People)	Number of visitors on business trips (People)	Number of visitors for other tourism purposes (People)	Total carbon emissions from tourism traffic (10,000 t)	Total carbon emissions from tourism accommodation (10,000 t)	Total carbon emissions from tourism activities (10,000 t)	Total carbon emissions from tourism (10,000 t)	Carbon emission intensity of tourism (t per10,000 RMB)	Ticket revenue (Billion RMB)	Ticket revenue from sea excursions (Billion RMB)	Comprehensive tourism revenues (Billion RMB)	Tourism revenue as a percentage of GDP (%)	Total retail sales of social consumer goods (10,000 RMB)	Average annual wage of employees (RMB)	Air quality conditions - average PM 2.5 concentration (µg/m3)	Ambient air quality excellent rate (%)	County ambient air quality composite index	Sewage treatment rate (%)	Green space in built-up areas (acres)	Energy conservation and environmental protection expenditure (10,000 RMB)	Number of normative documents related to low carbon development (Unit)	Establishing low-carbon tourism demonstration areas	Proportion of low-carbon publicity (%)	Number of public bus operations (Unit)	Clean energy usage (%)	Energy-efficient equipment usage (%)
Percentage of tertiary industry (%)	1	1	0.333333	0.333333	1	1	1	0.333333	0.333333	0.333333	0.333333	0.333333	0.333333	3	3	3	3	3	3	3	3	3	3	3	3	3	5	5	5	5	5	3	3	3	3	3	3	1	1	1	1	1	1	3	1	3	1	3	3
GDP per capita (RMB/person)	1	1	1	0.333333	0.333333	1	1	1	0.333333	0.333333	0.333333	0.333333	0.333333	3	3	3	3	3	3	3	3	3	3	3	3	3	5	5	5	5	5	3	3	3	3	3	3	1	1	1	1	1	1	3	1	3	1	3	3
Resident disposable income per capita (RMB)	3	3	1	1	3	3	3	1	1	1	1	1	1	5	5	5	5	5	5	5	5	5	5	5	5	5	7	7	7	7	7	5	5	5	5	5	5	3	3	3	3	3	3	5	3	5	3	5	5
Resident consumption expenditure per capita (RMB)	3	3	1	1	3	3	3	1	1	1	1	1	1	5	5	5	5	5	5	5	5	5	5	5	5	5	7	7	7	7	7	5	5	5	5	5	5	3	3	3	3	3	3	5	3	5	3	5	5
Population size (People)	1	1	0.333333	0.333333	1	1	1	0.333333	0.333333	0.333333	0.333333	0.333333	0.333333	3	3	3	3	3	3	3	3	3	3	3	3	3	5	5	5	5	5	3	3	3	3	3	3	1	1	1	1	1	1	3	1	3	1	3	3
Natural population growth rate (‰)	1	1	0.333333	0.333333	1	1	1	0.333333	0.333333	0.333333	0.333333	0.333333	0.333333	3	3	3	3	3	3	3	3	3	3	3	3	3	5	5	5	5	5	3	3	3	3	3	3	1	1	1	1	1	1	3	1	3	1	3	3
Urbanization level (%)	1	1	0.333333	0.333333	1	1	1	0.333333	0.333333	0.333333	0.333333	0.333333	0.333333	3	3	3	3	3	3	3	3	3	3	3	3	3	5	5	5	5	5	3	3	3	3	3	3	1	1	1	1	1	1	3	1	3	1	3	3
Businesses in the accommodation and catering industry (Unit)	3	3	1	1	3	3	3	1	1	1	1	1	1	5	5	5	5	5	5	5	5	5	5	5	5	5	7	7	7	7	7	5	5	5	5	5	5	3	3	3	3	3	3	5	3	5	3	5	5
National A-class scenic spots (Unit)	3	3	1	1	3	3	3	1	1	1	1	1	1	5	5	5	5	5	5	5	5	5	5	5	5	5	7	7	7	7	7	5	5	5	5	5	5	3	3	3	3	3	3	5	3	5	3	5	5
Forest coverage (%)	3	3	1	1	3	3	3	1	1	1	1	1	1	5	5	5	5	5	5	5	5	5	5	5	5	5	7	7	7	7	7	5	5	5	5	5	5	3	3	3	3	3	3	5	3	5	3	5	5
Coastline length (km)	3	3	1	1	3	3	3	1	1	1	1	1	1	5	5	5	5	5	5	5	5	5	5	5	5	5	7	7	7	7	7	5	5	5	5	5	5	3	3	3	3	3	3	5	3	5	3	5	5
CO2 absorption (ton)	3	3	1	1	3	3	3	1	1	1	1	1	1	5	5	5	5	5	5	5	5	5	5	5	5	5	7	7	7	7	7	5	5	5	5	5	5	3	3	3	3	3	3	5	3	5	3	5	5
Periods of suitable tourist temperatures (day)	3	3	1	1	3	3	3	1	1	1	1	1	1	5	5	5	5	5	5	5	5	5	5	5	5	5	7	7	7	7	7	5	5	5	5	5	5	3	3	3	3	3	3	5	3	5	3	5	5
Tourist numbers (10,000 people)	0.333333	0.333333	0.2	0.2	0.333333	0.333333	0.333333	0.2	0.2	0.2	0.2	0.2	0.2	1	1	1	1	1	1	1	1	1	1	1	1	1	3	3	3	3	3	1	1	1	1	1	1	3	3	3	3	3	0.333333	1	0.333333	1	0.333333	1	1
Number of people hosted on sea excursions (10,000 people)	0.333333	0.333333	0.2	0.2	0.333333	0.333333	0.333333	0.2	0.2	0.2	0.2	0.2	0.2	1	1	1	1	1	1	1	1	1	1	1	1	1	3	3	3	3	3	1	1	1	1	1	1	3	3	3	3	3	0.333333	1	0.333333	1	0.333333	1	1
Electricity consumption (10,000 kWh)	0.333333	0.333333	0.2	0.2	0.333333	0.333333	0.333333	0.2	0.2	0.2	0.2	0.2	0.2	1	1	1	1	1	1	1	1	1	1	1	1	1	3	3	3	3	3	1	1	1	1	1	1	3	3	3	3	3	0.333333	1	0.333333	1	0.333333	1	1
Road passenger traffic (10,000 visitors)	0.333333	0.333333	0.2	0.2	0.333333	0.333333	0.333333	0.2	0.2	0.2	0.2	0.2	0.2	1	1	1	1	1	1	1	1	1	1	1	1	1	3	3	3	3	3	1	1	1	1	1	1	3	3	3	3	3	0.333333	1	0.333333	1	0.333333	1	1
Marine passenger traffic (10,000 visitors)	0.333333	0.333333	0.2	0.2	0.333333	0.333333	0.333333	0.2	0.2	0.2	0.2	0.2	0.2	1	1	1	1	1	1	1	1	1	1	1	1	1	3	3	3	3	3	1	1	1	1	1	1	3	3	3	3	3	0.333333	1	0.333333	1	0.333333	1	1
Road passenger traffic turnover (10,000 visitors km)	0.333333	0.333333	0.2	0.2	0.333333	0.333333	0.333333	0.2	0.2	0.2	0.2	0.2	0.2	1	1	1	1	1	1	1	1	1	1	1	1	1	3	3	3	3	3	1	1	1	1	1	1	3	3	3	3	3	0.333333	1	0.333333	1	0.333333	1	1
Marine passenger traffic turnover (10,000 visitors km)	0.333333	0.333333	0.2	0.2	0.333333	0.333333	0.333333	0.2	0.2	0.2	0.2	0.2	0.2	1	1	1	1	1	1	1	1	1	1	1	1	1	3	3	3	3	3	1	1	1	1	1	1	3	3	3	3	3	0.333333	1	0.333333	1	0.333333	1	1
Average daily star hotel bed occupancy (Unit)	0.333333	0.333333	0.2	0.2	0.333333	0.333333	0.333333	0.2	0.2	0.2	0.2	0.2	0.2	1	1	1	1	1	1	1	1	1	1	1	1	1	3	3	3	3	3	1	1	1	1	1	1	3	3	3	3	3	0.333333	1	0.333333	1	0.333333	1	1
Average daily star fisherman’s family home hotel bed occupancy (Unit)	0.333333	0.333333	0.2	0.2	0.333333	0.333333	0.333333	0.2	0.2	0.2	0.2	0.2	0.2	1	1	1	1	1	1	1	1	1	1	1	1	1	3	3	3	3	3	1	1	1	1	1	1	3	3	3	3	3	0.333333	1	0.333333	1	0.333333	1	1
Number of tourists on sightseeing tours (People)	0.333333	0.333333	0.2	0.2	0.333333	0.333333	0.333333	0.2	0.2	0.2	0.2	0.2	0.2	1	1	1	1	1	1	1	1	1	1	1	1	1	3	3	3	3	3	1	1	1	1	1	1	3	3	3	3	3	0.333333	1	0.333333	1	0.333333	1	1
Number of visitors on leisure holidays (People)	0.333333	0.333333	0.2	0.2	0.333333	0.333333	0.333333	0.2	0.2	0.2	0.2	0.2	0.2	1	1	1	1	1	1	1	1	1	1	1	1	1	3	3	3	3	3	1	1	1	1	1	1	3	3	3	3	3	0.333333	1	0.333333	1	0.333333	1	1
Number of visitors on business trips (People)	0.333333	0.333333	0.2	0.2	0.333333	0.333333	0.333333	0.2	0.2	0.2	0.2	0.2	0.2	1	1	1	1	1	1	1	1	1	1	1	1	1	3	3	3	3	3	1	1	1	1	1	1	3	3	3	3	3	0.333333	1	0.333333	1	0.333333	1	1
Number of visitors for other tourism purposes (People)	0.333333	0.333333	0.2	0.2	0.333333	0.333333	0.333333	0.2	0.2	0.2	0.2	0.2	0.2	1	1	1	1	1	1	1	1	1	1	1	1	1	3	3	3	3	3	1	1	1	1	1	1	3	3	3	3	3	0.333333	1	0.333333	1	0.333333	1	1
Total carbon emissions from tourism traffic (10,000 t)	0.2	0.2	0.142857	0.142857	0.2	0.2	0.2	0.142857	0.142857	0.142857	0.142857	0.142857	0.142857	0.333333	0.333333	0.333333	0.333333	0.333333	0.333333	0.333333	0.333333	0.333333	0.333333	0.333333	0.333333	0.333333	1	1	1	1	1	3	3	3	3	3	3	5	5	5	5	5	0.2	0.333333	0.2	0.333333	0.2	0.333333	0.333333
Total carbon emissions from tourism accommodation (10,000 t)	0.2	0.2	0.142857	0.142857	0.2	0.2	0.2	0.142857	0.142857	0.142857	0.142857	0.142857	0.142857	0.333333	0.333333	0.333333	0.333333	0.333333	0.333333	0.333333	0.333333	0.333333	0.333333	0.333333	0.333333	0.333333	1	1	1	1	1	3	3	3	3	3	3	5	5	5	5	5	0.2	0.333333	0.2	0.333333	0.2	0.333333	0.333333
Total carbon emissions from tourism activities (10,000 t)	0.2	0.2	0.142857	0.142857	0.2	0.2	0.2	0.142857	0.142857	0.142857	0.142857	0.142857	0.142857	0.333333	0.333333	0.333333	0.333333	0.333333	0.333333	0.333333	0.333333	0.333333	0.333333	0.333333	0.333333	0.333333	1	1	1	1	1	3	3	3	3	3	3	5	5	5	5	5	0.2	0.333333	0.2	0.333333	0.2	0.333333	0.333333
Total carbon emissions from tourism (10,000 t)	0.2	0.2	0.142857	0.142857	0.2	0.2	0.2	0.142857	0.142857	0.142857	0.142857	0.142857	0.142857	0.333333	0.333333	0.333333	0.333333	0.333333	0.333333	0.333333	0.333333	0.333333	0.333333	0.333333	0.333333	0.333333	1	1	1	1	1	3	3	3	3	3	3	5	5	5	5	5	0.2	0.333333	0.2	0.333333	0.2	0.333333	0.333333
Carbon emission intensity of tourism (t per10,000 RMB)	0.2	0.2	0.142857	0.142857	0.2	0.2	0.2	0.142857	0.142857	0.142857	0.142857	0.142857	0.142857	0.333333	0.333333	0.333333	0.333333	0.333333	0.333333	0.333333	0.333333	0.333333	0.333333	0.333333	0.333333	0.333333	1	1	1	1	1	3	3	3	3	3	3	5	5	5	5	5	0.2	0.333333	0.2	0.333333	0.2	0.333333	0.333333
Ticket revenue (Billion RMB)	0.333333	0.333333	0.2	0.2	0.333333	0.333333	0.333333	0.2	0.2	0.2	0.2	0.2	0.2	1	1	1	1	1	1	1	1	1	1	1	1	1	3	3	3	3	3	1	1	1	1	1	1	0.333333	0.333333	0.333333	0.333333	0.333333	0.333333	1	0.333333	1	0.333333	1	1
Ticket revenue from sea excursions (Billion RMB)	0.333333	0.333333	0.2	0.2	0.333333	0.333333	0.333333	0.2	0.2	0.2	0.2	0.2	0.2	1	1	1	1	1	1	1	1	1	1	1	1	1	3	3	3	3	3	1	1	1	1	1	1	0.333333	0.333333	0.333333	0.333333	0.333333	0.333333	1	0.333333	1	0.333333	1	1
Comprehensive tourism revenues (Billion RMB)	0.333333	0.333333	0.2	0.2	0.333333	0.333333	0.333333	0.2	0.2	0.2	0.2	0.2	0.2	1	1	1	1	1	1	1	1	1	1	1	1	1	3	3	3	3	3	1	1	1	1	1	1	0.333333	0.333333	0.333333	0.333333	0.333333	0.333333	1	0.333333	1	0.333333	1	1
Tourism revenue as a percentage of GDP (%)	0.333333	0.333333	0.2	0.2	0.333333	0.333333	0.333333	0.2	0.2	0.2	0.2	0.2	0.2	1	1	1	1	1	1	1	1	1	1	1	1	1	3	3	3	3	3	1	1	1	1	1	1	0.333333	0.333333	0.333333	0.333333	0.333333	0.333333	1	0.333333	1	0.333333	1	1
Total retail sales of social consumer goods (10,000 RMB)	0.333333	0.333333	0.2	0.2	0.333333	0.333333	0.333333	0.2	0.2	0.2	0.2	0.2	0.2	1	1	1	1	1	1	1	1	1	1	1	1	1	3	3	3	3	3	1	1	1	1	1	1	0.333333	0.333333	0.333333	0.333333	0.333333	0.333333	1	0.333333	1	0.333333	1	1
Average annual wage of employees (RMB)	0.333333	0.333333	0.2	0.2	0.333333	0.333333	0.333333	0.2	0.2	0.2	0.2	0.2	0.2	1	1	1	1	1	1	1	1	1	1	1	1	1	3	3	3	3	3	1	1	1	1	1	1	0.333333	0.333333	0.333333	0.333333	0.333333	0.333333	1	0.333333	1	0.333333	1	1
Air quality conditions - average PM 2.5 concentration (µg/m3)	1	1	0.333333	0.333333	1	1	1	0.333333	0.333333	0.333333	0.333333	0.333333	0.333333	3	3	3	3	3	3	3	3	3	3	3	3	3	5	5	5	5	5	3	3	3	3	3	3	1	1	1	1	1	1	3	1	3	1	3	3
Ambient air quality excellent rate (%)	1	1	0.333333	0.333333	1	1	1	0.333333	0.333333	0.333333	0.333333	0.333333	0.333333	3	3	3	3	3	3	3	3	3	3	3	3	3	5	5	5	5	5	3	3	3	3	3	3	1	1	1	1	1	1	3	1	3	1	3	3
County ambient air quality composite index	1	1	0.333333	0.333333	1	1	1	0.333333	0.333333	0.333333	0.333333	0.333333	0.333333	3	3	3	3	3	3	3	3	3	3	3	3	3	5	5	5	5	5	3	3	3	3	3	3	1	1	1	1	1	1	3	1	3	1	3	3
Sewage treatment rate (%)	1	1	0.333333	0.333333	1	1	1	0.333333	0.333333	0.333333	0.333333	0.333333	0.333333	3	3	3	3	3	3	3	3	3	3	3	3	3	5	5	5	5	5	3	3	3	3	3	3	1	1	1	1	1	1	3	1	3	1	3	3
Green space in built-up areas (acres)	1	1	0.333333	0.333333	1	1	1	0.333333	0.333333	0.333333	0.333333	0.333333	0.333333	3	3	3	3	3	3	3	3	3	3	3	3	3	5	5	5	5	5	3	3	3	3	3	3	1	1	1	1	1	1	3	1	3	1	3	3
Energy conservation and environmental protection expenditure (10,000 RMB)	1	1	0.333333	0.333333	1	1	1	0.333333	0.333333	0.333333	0.333333	0.333333	0.333333	3	3	3	3	3	3	3	3	3	3	3	3	3	5	5	5	5	5	3	3	3	3	3	3	1	1	1	1	1	1	3	1	3	1	3	3
Number of normative documents related to low carbon development (Unit)	0.333333	0.333333	0.2	0.2	0.333333	0.333333	0.333333	0.2	0.2	0.2	0.2	0.2	0.2	1	1	1	1	1	1	1	1	1	1	1	1	1	3	3	3	3	3	1	1	1	1	1	1	0.333333	0.333333	0.333333	0.333333	0.333333	0.333333	1	0.333333	1	0.333333	1	1
Establishing low-carbon tourism demonstration areas	1	1	0.333333	0.333333	1	1	1	0.333333	0.333333	0.333333	0.333333	0.333333	0.333333	3	3	3	3	3	3	3	3	3	3	3	3	3	5	5	5	5	5	3	3	3	3	3	3	1	1	1	1	1	1	3	1	3	1	3	3
Proportion of low-carbon publicity (%)	0.333333	0.333333	0.2	0.2	0.333333	0.333333	0.333333	0.2	0.2	0.2	0.2	0.2	0.2	1	1	1	1	1	1	1	1	1	1	1	1	1	3	3	3	3	3	1	1	1	1	1	1	0.333333	0.333333	0.333333	0.333333	0.333333	0.333333	1	0.333333	1	0.333333	1	1
Number of public bus operations (Unit)	1	1	0.333333	0.333333	1	1	1	0.333333	0.333333	0.333333	0.333333	0.333333	0.333333	3	3	3	3	3	3	3	3	3	3	3	3	3	5	5	5	5	5	3	3	3	3	3	3	1	1	1	1	1	1	3	1	3	1	3	3
Clean energy usage (%)	0.333333	0.333333	0.2	0.2	0.333333	0.333333	0.333333	0.2	0.2	0.2	0.2	0.2	0.2	1	1	1	1	1	1	1	1	1	1	1	1	1	3	3	3	3	3	1	1	1	1	1	1	0.333333	0.333333	0.333333	0.333333	0.333333	0.333333	1	0.333333	1	0.333333	1	1
Energy-efficient equipment usage (%)	0.333333	0.333333	0.2	0.2	0.333333	0.333333	0.333333	0.2	0.2	0.2	0.2	0.2	0.2	1	1	1	1	1	1	1	1	1	1	1	1	1	3	3	3	3	3	1	1	1	1	1	1	0.333333	0.333333	0.333333	0.333333	0.333333	0.333333	1	0.333333	1	0.333333	1	1
